# Supplementary material for: Transcriptome analysis of anti-fatty liver action by Campari tomato using a zebrafish diet-induced obesity model
Source: Nutr Metab (Lond). 2011 Dec 13;8:88. doi: 10.1186/1743-7075-8-88 (PMC3275548; doi:10.1186/1743-7075-8-88)
Supplement: Additional file 6 — Table S3. 168 probes were altered by Campari tomato in comparison to regular tomato. [file 1743-7075-8-88-S6.XLS]

## Sheet: Sheet1
Probe ID	Zebrafish gene	Human orthologue	Campari / Regular tomato (log ratio)
A_15_P120330	zgc:163091	OXA1L	-7.06487
A_15_P110773	zgc:114065	MAPRE3	-6.59413
A_15_P106192	si:dkey-180p18.2	-	-5.9149
A_15_P100769	si:dkey-159a18.7	LOC389541	-5.46049
A_15_P107376	collectin sub-family member 11	COLEC11	-5.37483
A_15_P103886	zgc:162293	FAM108A1	-5.17289
A_15_P101897	zgc:92224	NPAL3	-5.15604
A_15_P100175	wu:fd20c08	-	-5.14013
A_15_P107762	ankyrin repeat domain 9	ANKRD9	-5.00591
A_15_P112881	si:ch211-146f4.3	ARG1	-4.94763
A_15_P104498	CN317365	-	-4.88682
A_15_P101378	AW174902	-	-4.75632
A_15_P117602	claudin 1	CLDN1	-4.61653
A_15_P100935	zgc:153898	-	-4.53338
A_15_P108832	leucine rich repeat containing 8 family, member A	LRRC8A	-4.43295
A_15_P119214	vaccinia related kinase 3	VRK3	-4.3744
A_15_P110658	Rho-related BTB domain containing 2b	RHOBTB2	-4.36807
A_15_P104766	CN020721	-	-4.31697
A_15_P111735	sb:cb602	IL13RA2	-4.30862
A_15_P113665	calcium channel, voltage-dependent, beta 1 subunit	CACNB1	-4.237
A_15_P119396	BQ419870	-	-4.16055
A_15_P116069	zgc:86674	-	-4.15659
A_15_P117581	-	-	-4.12261
A_15_P109559	amiloride-sensitive cation channel 4 b	ACCN4	-4.11172
A_15_P111658	phosphodiesterase 4ba	PDE4B	-4.09575
A_15_P109791	TC298284	-	-4.08779
A_15_P120410	four and a half LIM domains	-	-4.01033
A_15_P104936	BQ074590	-	-4.01024
A_15_P110352	si:dkey-5i22.6	-	-4.00162
A_15_P111991	wu:fj10e11	-	-3.9912
A_15_P118625	AW282035	-	-3.91505
A_15_P114519	TC295435	-	-3.898
A_15_P106653	transforming, acidic coiled-coil containing protein 3	TACC3	-3.82686
A_15_P117464	kinesin family member C1-like	KIFC1	-3.78904
A_15_P109755	zgc:86738	-	-3.75497
A_15_P118371	CO933228	-	-3.7395
A_15_P108679	TC299443	-	-3.72403
A_15_P117028	TC269798	-	-3.72125
A_15_P114727	malate dehydrogenase 1b, NAD (soluble)	MDH1	-3.68279
A_15_P103660	zgc:77724	NUPL2	-3.6803
A_15_P114899	WD repeat domain 18	WDR18	-3.64426
A_15_P102115	tectonin beta-propeller repeat containing 2	TECPR2	-3.63354
A_15_P110441	zgc:91959	SLC1A1	-3.62476
A_15_P114845	zgc:153708	-	-3.62168
A_15_P113187	TC275756	-	-3.54415
A_15_P104270	rarg	RARG	-3.48448
A_15_P117675	zgc:92124	LYN	-3.47598
A_15_P116803	spermatogenesis-associated 17	SPATA17	-3.4701
A_15_P111127	thioredoxin interacting protein, like	-	-3.44474
A_15_P115789	protein phosphatase 1, regulatory subunit 10	PPP1R10	-3.40809
A_15_P120017	solute carrier family 2 (facilitated glucose transporter), member 12	SLC2A12	-3.39398
A_15_P117623	centrosomal protein 63	CEP63	-3.39192
A_15_P115900	zgc:110800	APOOL	-3.31212
A_15_P114023	zgc:77058	-	-3.31184
A_15_P119245	solute carrier family 2 (facilitated glucose transporter), member 8-like	SLC2A8	-3.27409
A_15_P100241	wu:fk86g11	-	-3.21529
A_15_P104319	abhydrolase domain containing 2b	ABHD2	-3.20563
A_15_P104300	phenylalanyl-tRNA synthetase, alpha subunit	FARSA	-3.19853
A_15_P103230	estrogen-related receptor gamma b	-	-3.0931
A_15_P120783	growth arrest-specific 6	GAS6	-3.07653
A_15_P120037	metaxin 1b	MTX1	-3.06346
A_15_P109721	nucleoporin 37	NUP37	-3.02705
A_15_P108157	wu:fe12e11	-	-3.00089
A_15_P115321	TC296392	-	-2.99684
A_15_P102858	im:6912630	-	-2.91567
A_15_P100240	zgc:161969	-	-2.91532
A_15_P111078	TC269590	-	-2.83439
A_15_P101757	ENSDART00000017427	RNPC3	-2.83372
A_15_P115018	CO918303	-	-2.78421
A_15_P109728	notch-regulated ankyrin repeat protein b	-	-2.77939
A_15_P107006	BI865621	-	-2.7645
A_15_P112638	zgc:64194	CPNE5	-2.7458
A_15_P110140	v-yes-1 Yamaguchi sarcoma viral oncogene homolog 1	YES1	-2.74485
A_15_P117535	vang-like 2 (van gogh, Drosophila)	VANGL2	-2.71792
A_15_P118500	wu:fe50e05	-	-2.69836
A_15_P120000	claudin 10-like 1a	-	-2.65464
A_15_P105664	wu:fa95e04	IFITM5	-2.62871
A_15_P118530	CK356337	-	-2.62182
A_15_P119338	TRM5 tRNA methyltransferase 5 homolog (S. cerevisiae)	TRMT5	-2.61183
A_15_P119745	jagunal homolog 1a (Drosophila)	JAGN1	-2.60959
A_15_P117751	TC300906	-	-2.44257
A_15_P117164	dihydroorotate dehydrogenase	DHODH	-2.43896
A_15_P116812	mediator complex subunit 15	MED15	-2.4078
A_15_P113306	AL717932	-	-2.36818
A_15_P117320	zgc:110191	-	-2.30265
A_15_P117234	DPH5 homolog (S. cerevisiae)	DPH5	-2.29084
A_15_P115798	wu:fj81a07	-	-2.21198
A_15_P116684	nuclear casein kinase and cyclin-dependent kinase substrate 1	NUCKS1	-2.10023
A_15_P116498	si:ch211-153j24.4	BATF	-2.07985
A_15_P105024	trm2 tRNA methyltransferase 2 homolog A (S. cerevisiae)	TRMT2A	-2.01549
A_15_P115115	signal transducer and activator of transcription 5.1	STAT5B	-1.97337
A_15_P114880	BG883783	-	-1.95968
A_15_P109019	TC294927	SMARCD3	-1.95667
A_15_P120120	zgc:152998	TOMM7	-1.90627
A_15_P109696	neutrophil cytosolic factor 1	NCF1	-1.84723
A_15_P103710	BI842458	-	-1.84291
A_15_P108445	protein (peptidyl-prolyl cis/trans isomerase) NIMA-interacting 1	-	-1.83704
A_15_P106774	proteasome (prosome, macropain) 26S subunit, non-ATPase, 10	PSMD10	-1.81787
A_15_P116677	Ras association (RalGDS/AF-6) domain family 1	RASSF1	-1.79888
A_15_P103112	solute carrier family 43, member 2a	-	-1.77999
A_15_P112716	fig1a	-	-1.77463
A_15_P107694	small glutamine-rich tetratricopeptide repeat (TPR)-containing, alpha	SGTB	-1.77001
A_15_P107284	si:dkey-69h6.7	CHFR	-1.74812
A_15_P100166	protein tyrosine kinase 2.1	PTK2	-1.74351
A_15_P104562	small nuclear ribonucleoprotein D3 polypeptide, like	-	-1.70292
A_15_P109021	nucleolar protein family 6 (RNA-associated)	NOL6	-1.70176
A_15_P104643	zgc:64185	RNF168	-1.59216
A_15_P114863	AL922553	-	-1.56734
A_15_P119340	pitrilysin metalloproteinase 1	PITRM1	-1.55036
A_15_P111234	wu:fj45h10	-	-1.48331
A_15_P105794	mus81	MUS81	-1.45978
A_15_P107268	zgc:100998	FAM92A1	-1.39482
A_15_P100823	zgc:154151	ISPD	-1.02511
A_15_P100349	heart of glass	HEG1	-0.989953
A_15_P100602	wu:fb94b03	-	-0.819596
A_15_P120062	si:zfos-47c12.1	MMACHC	-0.709743
A_15_P118129	zgc:153284	-	0.42067
A_15_P113988	wu:fk58b12	-	0.654657
A_15_P114058	low density lipoprotein receptor	LDLR	0.952579
A_15_P110105	TC279279	ALDOC	1.15517
A_15_P112982	wu:fb96e04	SREBF2	1.21324
A_15_P101370	lefty1	-	1.29963
A_15_P120112	hemoglobin alpha adult-1	HBZ	1.36942
A_15_P119878	solute carrier family 4, anion exchanger, member 1	-	1.38281
A_15_P113374	zgc:101815	DEF8	1.4452
A_15_P111745	nuclear receptor subfamily 2, group F, member 2	NR2F2	1.51295
A_15_P117800	CK703747	-	1.51375
A_15_P110498	TC278485	-	1.5278
A_15_P114323	wu:fb69e12	CTRB2	1.53529
A_15_P110669	CF265466	-	1.60413
A_15_P109013	ba1 globin	HBD	1.62458
A_15_P117798	zgc:158649	ENGASE	1.63889
A_15_P115369	phosphatidylethanolamine binding protein	PEBP1	1.64563
A_15_P116013	TC268512	CTRB2	1.66979
A_15_P107535	TC278257	-	1.68969
A_15_P116065	TC284518	-	1.69609
A_15_P120495	ankylosis, progressive homolog b	ANKH	1.69895
A_15_P109407	novel protein similar to draculin (drl)	-	1.6994
A_15_P117638	zgc:158375	NELL2	1.73882
A_15_P102759	si:ch211-103n10.5	-	1.74381
A_15_P118097	wu:fc14a08	-	1.7471
A_15_P114484	T cell receptor alpha constant	-	1.76304
A_15_P117499	jagged 1a	-	1.76524
A_15_P111717	zgc:110211	-	1.86906
A_15_P120763	AW077777	-	2.13248
A_15_P110206	CK359992	-	2.14438
A_15_P102067	TC271200	-	2.15358
A_15_P120321	zgc:92111	-	2.19442
A_15_P111277	ns:zf-a220	-	2.23554
A_15_P109765	reticulon 4 receptor-like 1	RTN4RL1	2.25124
A_15_P105015	carboxyl ester lipase, tandem duplicate 1	CEL	2.32681
A_15_P107539	sb:cb247	-	2.42888
A_15_P108753	novel immune-type receptor 9	-	2.536
A_15_P121297	daz-like gene	DAZL	2.61234
A_15_P101989	BM529374	-	2.6577
A_15_P112086	wu:fc35c04	-	2.73561
A_15_P103593	monoglyceride lipase	MGLL	2.85615
A_15_P101676	zgc:92745	CELA1	2.95208
A_15_P104973	B-cell translocation gene 3	BTG3	3.02572
A_15_P120150	zgc:158138	HADHA	3.07073
A_15_P106284	Wiskott-Aldrich syndrome-like a	WASL	3.1606
A_15_P115043	metallothionein	-	3.76664
A_15_P105894	orthopedia homolog b	-	3.91327
A_15_P109339	zgc:77486	-	4.07429
A_15_P116407	Bardet-Biedl syndrome 7	BBS7	4.25767
A_15_P114509	BM533950	-	4.31725
A_15_P100327	growth arrest-specific 1a	GAS1	4.41445
A_15_P107571	BTB (POZ) domain containing 2	BTBD2	7.55527
